# Supplementary material for: Basis of single-seed formation in chestnut: cytomorphological observations reveal ovule developmental patterns of Castanea henryi
Source: PeerJ. 2025 Jan 2;13:e18711. doi: 10.7717/peerj.18711 (PMC11700494; doi:10.7717/peerj.18711)
Supplement: Supplemental Information 1 [file peerj-13-18711-s001.zip]

Archive with 4 entries (4 files):
- 1-a.jpg
- 1-b.jpg
- 1-c.jpg
- 1-d.jpg
