# Supplementary material for: Basis of single-seed formation in chestnut: cytomorphological observations reveal ovule developmental patterns of Castanea henryi
Source: PeerJ. 2025 Jan 2;13:e18711. doi: 10.7717/peerj.18711 (PMC11700494; doi:10.7717/peerj.18711)
Supplement: Supplemental Information 2 [file peerj-13-18711-s002.zip]

Archive with 9 entries (9 files):
- 2--g.jpg
- 2--h.jpg
- 2--i.jpg
- 2-a.jpg
- 2-b.jpg
- 2-c.jpg
- 2-d.jpg
- 2-e.jpg
- 2-f.jpg
