# Supplementary material for: Basis of single-seed formation in chestnut: cytomorphological observations reveal ovule developmental patterns of Castanea henryi
Source: PeerJ. 2025 Jan 2;13:e18711. doi: 10.7717/peerj.18711 (PMC11700494; doi:10.7717/peerj.18711)
Supplement: Supplemental Information 3 [file peerj-13-18711-s003.zip]

Archive with 17 entries (17 files):
- 3-a.jpg
- 3-b.jpg
- 3-c.jpg
- 3-d.jpg
- 3-e.tif
- 3-f.jpg
- 3-g.jpg
- 3-h.tif
- 3-i.jpg
- 3-j.jpg
- 3-k.jpg
- 3-l.jpg
- 3-m.jpg
- 3-n.jpg
- 3-o.jpg
- 3-p.jpg
- 3-q.jpg
