# Supplementary material for: Basis of single-seed formation in chestnut: cytomorphological observations reveal ovule developmental patterns of Castanea henryi
Source: PeerJ. 2025 Jan 2;13:e18711. doi: 10.7717/peerj.18711 (PMC11700494; doi:10.7717/peerj.18711)
Supplement: Supplemental Information 5 [file peerj-13-18711-s005.zip]

Archive with 10 entries (9 files):
- Figure 5/
- Figure 5/6-a.jpg
- Figure 5/6-b.jpg
- Figure 5/6-c.jpg
- Figure 5/6-d.jpg
- Figure 5/6-e.jpg
- Figure 5/6-f.jpg
- Figure 5/6-g.tif
- Figure 5/6-h.jpg
- Figure 5/6-i.tif
